# Supplementary material for: Profiling of host entry factors in adults and fetuses for severe acute respiratory syndrome coronavirus‐2 infection indicates its developmental regulation
Source: Clin Transl Med. 2022 Jul 8;12(7):e870. doi: 10.1002/ctm2.870 (PMC9270579; doi:10.1002/ctm2.870)
Supplement: Supplementary file 8 — Table S1 Information on the datasets included in this study. [file CTM2-12-e870-s001.xlsx]

## Sheet: 工作表1
Table S1	Dataset information
Name	Description	GEO Accession number	Doi
Human cell Landscape	702968 cells from 118 samples in Human Cell Landscape[4], covering 35 adult-organs and 20 fetal-organs	GSE134355	10.1038/s41586-020-2157-4
Guo J et al.(2018)	Testis1:∼7792 (6492 from 2 of 17-years-old, 24-years-old, and 25-years-old and ∼1300 from 12 to 13 month)	GSE120508	10.1038/s41422-018-0099-2
Hermann BP et al.(2018)	Testis2:37 086 (from 15 men)	GSE109037	10.1016/j.celrep.2018.10.026
Sohni A et al.(2019)	Testis3:33585 (18 723 from 2 adult men and 14 862 from 2 neonates)	GSE124263	10.1016/j.celrep.2019.01.045
Guo J et al.(2020)	Testis4:∼10,000 （from four juvenile males (7, 11, 13, and 14 years old)	GSE134144	10.1016/j.stem.2019.12.005
Wang et al., (2018)	3,543 renal cells from 11 human embryos spanning gestational weeks 7–25	GSE109488	10.1016/j.celrep.2018.08.056
Yang, A. C. et al (2020)	65,309 single-nucleus transcriptomes from 30 frontal cortex and choroid plexus samples across 14 control (including 1 terminal influenza) and 8 COVID-19 patients.	GSE159812	10.1038/s41586-021-03710-0
