# Supplementary material for: Profiling of host entry factors in adults and fetuses for severe acute respiratory syndrome coronavirus‐2 infection indicates its developmental regulation
Source: Clin Transl Med. 2022 Jul 8;12(7):e870. doi: 10.1002/ctm2.870 (PMC9270579; doi:10.1002/ctm2.870)
Supplement: Supplementary file 9 — Table S2 H‐scores of each protein in different tissues. [file CTM2-12-e870-s006.xlsx]

## Sheet: Sheet1
SPOTID	SPOTID	source	sample	TissueType	ACE2_HSCORE	TMPSRR2_SCORE	NRP1_SCORE
A01	N0004R0200-B30-1	adult	N0004	Thyroid	170.871	51.125	56.848
A02	N0005R0200-B30-1	adult	N0005	Thyroid	124.587	27.307	92.052
A03	N0007R0200-B30-1	adult	N0007	Thyroid	160.773	60.852	128.403
A04	N0008R0200-B30-1	adult	N0008	Thyroid	79.659	13.323	51.78
A05	N0004D0500-B30-1	adult	N0004	Tongue	141.394	54.107	140.078
A06	N0007D0500-B30-1	adult	N0007	Tongue	145.172	22.084	169.919
A07	N0008D0500-B30-1	adult	N0008	Tongue	108.765	5.952	146.589
A08	N0001D0800-B30-1	adult	N0001	Esophagus	139.423	34.206	181.783
A09	N0002D0800-B30-1	adult	N0002	Esophagus	142.864	22.955	145.399
A10	N0004D0800-B30-2	adult	N0004	Esophagus	173.607	76.304	155.601
A11	N0005D0800-B30-2	adult	N0005	Esophagus	164.369	55.68	166.358
A12	N0002D0900-B30-2	adult	N0002	Stomach	189.472	107.772	149.678
B01	N0003D0900-B30-1	adult	N0003	Stomach	162.937	84.28	75.638
B02	N0004D0900-B30-1	adult	N0004	Stomach	151.455	64.538	110.192
B03	N0005D0900-B30-2	adult	N0005	Stomach	175.556	136.168	184.838
B04	N0007D0900-B30-2	adult	N0007	Stomach	185.051	151.58	185.597
B05	N0008D0900-B30-1	adult	N0008	Stomach	164.092	87.667	176.625
B06	N0004D1000-B30-1	adult	N0004	Duodenum	185.561	204.527	188.761
B07	N0005D1000-B30-1	adult	N0005	Duodenum	203.481	153.275	213.463
B08	N0001D9901-B30-1	adult	N0001	Jejunum	193.719	203.754	188.667
B09	N0002D9901-B30-1	adult	N0002	Jejunum	167.221	119.668	169.808
B10	N0003D9901-B30-1	adult	N0003	Jejunum	197.792	171.999	171.275
B11	N0004D1100-B30-1	adult	N0004	Jejunum	211.476	191.523	206.277
B12	N0005D1100-B30-1	adult	N0005	Jejunum	181.508	173.802	180.627
C01	N0008D9900-B30-1	adult	N0008	Jejunum	185.006	161.493	150.319
C02	N0004D1200-B30-1	adult	N0004	Ileum	176.926	131.407	116.477
C03	N0005D1200-B30-1	adult	N0005	Ileum	155.668	114.179	79.065
C04	N0007D9900-B30-1	adult	N0007	Ileum	197.57	198.591	221.937
C05	N0001D1400-B30-1	adult	N0001	Appendix	159.887	83.772	136.807
C06	N0003D1400-B30-2	adult	N0003	Appendix	135.01	53.154	153.038
C07	N0004D1400-B30-1	adult	N0004	Appendix	142.169	54.228	147.562
C08	N0005D1400-B30-1	adult	N0005	Appendix	128.184	24.593	104.273
C09	N0007D1400-B30-1	adult	N0007	Appendix	187.013	47.387	188.063
C10	N0001D1500-B30-1	adult	N0001	Colon	183.423	63.806	196.657
C11	N0002D1500-B30-2	adult	N0002	Colon	146.732	74.68	111.782
C12	N0004D1500-B30-1	adult	N0004	Colon	189.661	67.873	137.453
D01	N0005D1500-B30-2	adult	N0005	Colon	206.104	122.5	161.913
D02	N0004D1600-B30-1	adult	N0004	Rectum	176.316	36.615	90.349
D03	N0005D1600-B30-1	adult	N0005	Rectum	173.829	66.795	116.142
D04	N0004D1900-B30-1	adult	N0004	Liver	159.02	69.311	263.733
D05	N0008D1900-B30-1	adult	N0008	Liver	154.853	60.083	249.19
D06	N0005D2000-B30-1	adult	N0005	Pancreas	143.146	34.814	173.513
D07	N0008D2000-B30-1	adult	N0008	Pancreas	179.257	18.386	188.965
D08	N0001E0300-B30-1	adult	N0001	Trachea	191.893	41.251	83.663
D09	N0004E0300-B30-1	adult	N0004	Trachea	80.709	56.45	36.899
D10	N0005E0300-B30-1	adult	N0005	Trachea	54.543	56.684	33.635
D11	N0001E0500-B30-1	adult	N0001	Lung	186.211	74.914	146.153
D12	N0002E0500-B30-1	adult	N0002	Lung	215.239	39.409	187.745
E01	N0004E0500-B30-1	adult	N0004	Lung	189.862	94.91	96.36
E02	N0007E0500-B30-1	adult	N0007	Lung	209.349	83.478	137.178
E03	N0008E0500-B30-1	adult	N0008	Lung	184.136	45.262	108.596
E04	N0004G0102-B30-1	adult	N0004	Heart	162.055	119.454	193.393
E05	N0007G0100-B30-1	adult	N0007	Heart	150.98	105.703	250.845
E06	N0008G0100-B30-1	adult	N0008	Heart	147.65	73.917	218.555
E07	N0004G0202-B30-1	adult	N0004	Artery	154.403	95.121	113.814
E08	N0007G0202-B30-1	adult	N0007	Artery	156.579	40.805	126.151
E09	N0008G0202-B30-1	adult	N0008	Artery	108.192	19.546	80.586
E10	N0001C0600-B30-1	adult	N0001	Skeletal Muscle	134.633	50.56	153.283
E11	N0002C0600-B30-1	adult	N0002	Skeletal Muscle	141.127	52.057	123.17
E12	N0003C0600-B30-1	adult	N0003	Skeletal Muscle	140.136	79.216	155.359
F01	N0004C0600-B30-1	adult	N0004	Skeletal Muscle	120.844	68.954	105.8
F02	N0005C0600-B30-1	adult	N0005	Skeletal Muscle	131.49	25.035	97.427
F03	N0007C0600-B30-1	adult	N0007	Skeletal Muscle	122.501	30.78	90.177
F04	N0008C9900-B30-1	adult	N0008	Skeletal Muscle	115.884	26.299	185.091
F05	N0004L0100-B30-1	adult	N0004	Skin	152.596	73.264	52.854
F06	N0005L0100-B30-1	adult	N0005	Skin	86.716	56.628	88.354
F07	N0008L0100-B30-1	adult	N0008	Skin	157.066	26.509	119.887
F08	N0001I0500-B30-1	adult	N0001	Seminal vesicle			16.195
F09	N0004I0500-B30-1	adult	N0004	Prostate	166.546	50.753	134.06
F10	N0005I0500-B30-1	adult	N0005	Prostate	173.488	56.396	135.757
F11	N0007I0500-B30-1	adult	N0007	Prostate	180.691	80.559	195.327
F12	N0001I0100-B30-1	adult	N0001	Testis	182.533	226.409	136.963
G01	N0002I0100-B30-1	adult	N0002	Testis	183.483	229.492	86.093
G02	N0003I0100-B30-1	adult	N0003	Testis	158.234	220.82	116.341
G03	N0004I0100-B30-1	adult	N0004	Testis	171.332	214.109	138.434
G04	N0005I0100-B30-1	adult	N0005	Testis	171.472	223.473	168.867
G05	N0007I0100-B30-1	adult	N0007	Testis	174.228	224.816	217.617
G06	N0008I0100-B30-1	adult	N0008	Testis	170.896	206.007	142.748
G07	N0001F0300-B30-1	adult	N0001	Bladder	164.477	78.061	134.758
G08	N0004F0300-B30-1	adult	N0004	Bladder	167.4	54.865	108.811
G09	N0005F0300-B30-1	adult	N0005	Bladder	161.085	48.666	70.139
G10	N0008F0300-B30-1	adult	N0008	Bladder	167.845	22.497	122.327
G11	N0005P0101-B30-1	adult	N0005	Cerebrum	140.008	86.193	154.568
G12	N0007P0104-B30-1	adult	N0007	Cerebrum	141.75	106.047	169.738
H01	N0008P0100-B30-1	adult	N0008	Cerebrum	125.703	30.78	16.619
H02	N0005P0102-B30-1	adult	N0005	Cerebellum	103.842	11.846	22.422
H03	N0008P0102-B30-1	adult	N0008	Cerebellum	129.411	71.086	53.953
H04	N0007P0101-B30-1	adult	N0007	Brain stem	117.646	88.729	78.048
H05	N0001H0400-B30-1	adult	N0001	Spleen	149.673	106.126	82.513
H06	N0003H0400-B30-1	adult	N0003	Spleen	156.37	68.254	94.537
A1	T0005D0800	Fetal	T0005	Esophagus	1.201	131.956	7.974
A2	T0004D0800	Fetal	T0004	Esophagus	4.281	156.064	7.445
A3	T0005D0900	Fetal	T0005	Stomach	3.477	75.31	7.567
A4	T0003D0900	Fetal	T0003	Stomach	1.8	96.23	6.788
A5	T0001D0900	Fetal	T0001	Stomach	22.469	166.376	9.354
A6	T0002D0900	Fetal	T0002	Stomach	22.172	119.674	10.334
A7	T0004D0900	Fetal	T0004	Stomach	2.563	133.052	24.717
A8	T0005D1000	Fetal	T0005	Duodenum	8.07	107.919	49.85
A9	T0003D1000	Fetal	T0003	Duodenum	1.409	92.285	70.828
A10	T0004D1000	Fetal	T0004	Duodenum	11.064	80.13	72.872
A11	T0003D1100	Fetal	T0003	Jejunum
A12	T0003D1200	Fetal	T0003	Ileum		139.167
B1	T0005D1500	Fetal	T0005	Colon	5.346	126.473	11.079
B2	T0003D1500	Fetal	T0003	Colon	17.351	142.589	25.522
B3	T0002D1500	Fetal	T0002	Colon	35.661	137.543	15.147
B4	T0005D1900	Fetal	T0005	Liver	38.629	172.221	53.877
B5	T0003D1900	Fetal	T0003	Liver	57.885	180.922	62.706
B6	T0001D1900	Fetal	T0001	Liver	93.405	175.587	70.674
B7	T0002D1900	Fetal	T0002	Liver	65.817	157.566	102.393
B8	T0004D1900	Fetal	T0004	Liver	53.674	175.647	166.563
B9	T0005D2000	Fetal	T0005	Pancreas	3.587	152.833	106.846
B10	T0003D2000	Fetal	T0003	Pancreas	6.886	179.627	143.105
B11	T0001D2000	Fetal	T0001	Pancreas	40.177	183.807	135.976
B12	T0002D2000	Fetal	T0002	Pancreas	23.621	123.635	100.346
C1	T0004D2000	Fetal	T0004	Pancreas	38.115	177.988	71.553
C2	T0005E0500	Fetal	T0005	Lung	3.475	163.29	45.05
C3	T0003E0500	Fetal	T0003	Lung	10.922	179.208	40.806
C4	T0001E0500	Fetal	T0001	Lung	38.45	179.775	79.462
C5	T0002E0500	Fetal	T0002	Lung	20.005	150.602	61.741
C6	T0004E0500	Fetal	T0004	Lung	68.596	177.205	111.997
C7	T0005G0100	Fetal	T0005	Heart	11.714	125.179	66.811
C8	T0003G0100	Fetal	T0003	Heart	57.268	154.687	119.172
C9	T0001G0100	Fetal	T0001	Heart	86.148	161.868	111.359
C10	T0002G0100	Fetal	T0002	Heart	84.861	123.141	82.032
C11	T0004G0100	Fetal	T0004	Heart	75.641	141.252	183.906
C12	T0005G0202	Fetal	T0005	Artery	5.972	87.562	122.334
D1	T0003G0202	Fetal	T0003	Artery	5.987	116.136	135.829
D2	T0004G0202	Fetal	T0004	Artery	4.467	98.75	133.35
D3	T0001J0100	Fetal	T0001	Ovary	111.108	200.318	141.116
D4	T0003I0100	Fetal	T0003	Testis	2.818	181.182	114.876
D5	T0002I0100	Fetal	T0002	Testis	20.947	118.325	124.792
D6	T0005R0400	Fetal	T0005	Adrenal glands	49.348	175.583	124.692
D7	T0003R0400	Fetal	T0003	Adrenal glands	60.62	177.237	126.001
D8	T0001R0400	Fetal	T0001	Adrenal glands	83.579	172.031	117.302
D9	T0002R0400	Fetal	T0002	Adrenal glands	78.648	155.358	100.011
D10	T0004R0400	Fetal	T0004	Adrenal glands	12.828	184.195	146.589
D11	T0005F0100	Fetal	T0005	Kidney	73.788	164.674	114.305
D12	T0001F0100	Fetal	T0001	Kidney	147.972	168.195	130.285
E1	T0002F0100	Fetal	T0002	Kidney	154.814	181.219	106.394
E2	T0004F0100	Fetal	T0004	Kidney	91.92	171.327	153.07
E3	T0002F0300	Fetal	T0002	Bladder	16.247	138.39	122.994
E4	T0004F0300	Fetal	T0004	Bladder	4.04	124.027	106.037
E5	T0005F0200	Fetal	T0005	Ureter	9.329	140.101	133.271
E6	T0005R0100	Fetal	T0005	Pituitary	35.507	122.445	101.155
E7	T0001R0100	Fetal	T0001	Pituitary	22.505	188.372	165.67
E8	T0001R0100	Fetal	T0001	Pituitary	31.616	192.326	191.09
E9	T0004R0100	Fetal	T0004	Pituitary			140.573
E10	T0005P0104	Fetal	T0005	Cerebrum	1.211	69.36	70.39
E11	T0003P0104	Fetal	T0003	Cerebrum	1.446	51.729	52.631
E12	T0001P0104	Fetal	T0001	Cerebrum	1.884	63.397	54.865
F1	T0002P0104	Fetal	T0002	Cerebrum	66.826	120.541	47.947
F2	T0004P0104	Fetal	T0004	Cerebrum	13.653	99.899	83.205
F3	T0005P0105	Fetal	T0005	Hippocampus
F4	T0003P0105	Fetal	T0003	Hippocampus	2.363	49.958	61.304
F5	T0002P0105	Fetal	T0002	Hippocampus	25.728	119.872	97.421
F6	T0004P0105	Fetal	T0004	Hippocampus	7.295	43.167	47.291
F7	T0001P0100	Fetal	T0001	Thalamus	64.713	139.552	115.734
F8	T0002P0200	Fetal	T0002	Spine	94.768	148.551	126.983
F9	T0004Q9900	Fetal	T0004	Nerve	5.148	127.215	120.011
F10	T0003H0300	Fetal	T0003	Thymus	23.669	106.77	59.076
F11	T0002H0300	Fetal	T0002	Thymus	4.554	64.1	31.076
F12	T0004H0300	Fetal	T0004	Thymus	12.158	42.401	47.867
G1	T0005H0400	Fetal	T0005	Spleen	33.342	149.376	118.023
G2	T0003H0400	Fetal	T0003	Spleen	31.496	171.092	171.408
G3	T0001H0400	Fetal	T0001	Spleen	137.295	168.293	164.43
G4	T0002H0400	Fetal	T0002	Spleen	51.156	133.38	108.204
G5	T0004H0400	Fetal	T0004	Spleen	26.462	132.716	154.114
G6	T0005C0400	Fetal	T0005	Diaphragm	9.636	128.543	139.312
G7	T0003C0400	Fetal	T0003	Diaphragm	9.762	117.622	159.463
G8	T0002C0400	Fetal	T0002	Diaphragm	54.053	141.812	182.778
G9	T0002A0400	Fetal	T0002	Sternum	5.616	74.08	64.594
G10	T0004A0400	Fetal	T0004	Sternum	4.312	45.157	16.836
G11	T0005A0300	Fetal	T0005	Rib	8.609	82.695	107.624
G12	T0003A0300	Fetal	T0003	Rib	10.186		155.143
H1	T0004A0300	Fetal	T0004	Rib	73.113	107.198	65.773
H2	T0005L0100	Fetal	T0005	Skin	3.419	102.008	56.436
H3	T0003L0100	Fetal	T0003	Skin	4.065	82.392	54.583
H4	T0001L0100	Fetal	T0001	Skin	12.398	115.374	64.092
H5	T0002L0100	Fetal	T0002	Skin	16.154	82.347	128.204
H6	T0004L0100	Fetal	T0004	Skin	7.713	91.21	130.423

## Sheet: Sheet2
A1	1.201			A1	131.956
A2	4.281			A2	156.064
A3	3.477			A3	75.31
A4	1.8			A4	96.23
A5	22.469			A5	166.376
A6	22.172			A6	119.674
A7	2.563			A7	133.052
A8	8.07			A8	107.919
A9	1.409			A9	92.285
A10	11.064			A10	80.13
B1	5.346			A12	139.167
B2	17.351			B1	126.473
B3	35.661			B2	142.589
B4	38.629			B3	137.543
B5	57.885			B4	172.221
B6	93.405			B5	180.922
B7	65.817			B6	175.587
B8	53.674			B7	157.566
B9	3.587			B8	175.647
B10	6.886			B9	152.833
B11	40.177			B10	179.627
B12	23.621			B11	183.807
C1	38.115			B12	123.635
C2	3.475			C1	177.988
C3	10.922			C2	163.29
C4	38.45			C3	179.208
C5	20.005			C4	179.775
C6	68.596			C5	150.602
C7	11.714			C6	177.205
C8	57.268			C7	125.179
C9	86.148			C8	154.687
C10	84.861			C9	161.868
C11	75.641			C10	123.141
C12	5.972			C11	141.252
D1	5.987			C12	87.562
D2	4.467			D1	116.136
D3	111.108			D2	98.75
D4	2.818			D3	200.318
D5	20.947			D4	181.182
D6	49.348			D5	118.325
D7	60.62			D6	175.583
D8	83.579			D7	177.237
D9	78.648			D8	172.031
D10	12.828			D9	155.358
D11	73.788			D10	184.195
D12	147.972			D11	164.674
E1	154.814			D12	168.195
E2	91.92			E1	181.219
E3	16.247			E2	171.327
E4	4.04			E3	138.39
E5	9.329			E4	124.027
E6	35.507			E5	140.101
E7	22.505			E6	122.445
E8	31.616			E7	188.372
E10	1.211			E8	192.326
E11	1.446			E10	69.36
E12	1.884			E11	51.729
F1	66.826			E12	63.397
F2	13.653			F1	120.541
F4	2.363			F2	99.899
F5	25.728			F4	49.958
F6	7.295			F5	119.872
F7	64.713			F6	43.167
F8	94.768			F7	139.552
F9	5.148			F8	148.551
F10	23.669			F9	127.215
F11	4.554			F10	106.77
F12	12.158			F11	64.1
G1	33.342			F12	42.401
G2	31.496			G1	149.376
G3	137.295			G2	171.092
G4	51.156			G3	168.293
G5	26.462			G4	133.38
G6	9.636			G5	132.716
G7	9.762			G6	128.543
G8	54.053			G7	117.622
G9	5.616			G8	141.812
G10	4.312			G9	74.08
G11	8.609			G10	45.157
G12	10.186			G11	82.695
H1	73.113			H1	107.198
H2	3.419			H2	102.008
H3	4.065			H3	82.392
H4	12.398			H4	115.374
H5	16.154			H5	82.347
H6	7.713			H6	91.21
