# Supplementary material for: Profiling of host entry factors in adults and fetuses for severe acute respiratory syndrome coronavirus‐2 infection indicates its developmental regulation
Source: Clin Transl Med. 2022 Jul 8;12(7):e870. doi: 10.1002/ctm2.870 (PMC9270579; doi:10.1002/ctm2.870)
Supplement: Supplementary file 10 — Table S3 Statistical comparisons between adults and fetuses. [file CTM2-12-e870-s009.csv]

Ttest result	ACE2	TMPRSS2	NRP1
bladder	0.0801	0.0024	0.8116
cerebrum	0.0007	0.0195	0.2067
colon	0.0165	0.0304	0.0016
esophagus	0.0661	0.487	0.0002
heart	0.1312	0.2958	0.0105
Instestine	<0.0001	<0.0001	0.0013
liver	0.8614	0.0697	0.005
lung	0.0081	0.0138	0.0113
panceas	0.7717	0.9155	0.0541
skeletal muscle	0.1752	0.9796	0.2112
skin	0.0062	0.0909	0.9331
spleen	0.0218	0.8882	0.0515
stomach	0.0002	0.0075	0.0001
testis	<0.0001	0.3661	0.4599
Ttest result	ACE2	TMPRSS2	NRP1		0.05	0.005	0.0005	0.0001
bladder	0.0801	**	0.8116		*	**	***	****
cerebrum	**	*	0.2067
colon	*	*	**
esophagus	0.0661	0.487	***
heart	0.1312	0.2958	*
Instestine	****	****	**
liver	0.8614	0.0697	*
lung	*	*	*
panceas	0.7717	0.9155	0.0541
skeletal muscle	0.1752	0.9796	0.2112
skin	*	0.0909	0.9331
spleen	*	0.8882	0.0515
stomach	***	*	***
testis	****	0.3661	0.4599
